# Supplementary material for: Identification of Novel Candidate Genes for Early-Onset Colorectal Cancer Susceptibility
Source: PLoS Genet. 2016 Feb 22;12(2):e1005880. doi: 10.1371/journal.pgen.1005880 (PMC4764646; doi:10.1371/journal.pgen.1005880)
Supplement: S7 Table — A P-value of ≤0.05 (indicated by an asterisk) was considered significant before correction. After correction a χ2 P-value less than the BH critical value was considered significant. None of the genes were significantly enriched in our CRC discovery cohort after correcting for multiple testing (N.S.: not significant; *: significant P-value of ≤0.05 before correction). (XLSX) [file pgen.1005880.s007.xlsx]

## Sheet: S7 Table
S7 Table: Significance of differences between our CRC discovery cohort and ‘Control dataset 1’ (164 control exomes) were calculated using the X2 goodness of fit test and a Benjamini-Hochberg (BH) correction for multiple testing was performed (correcting for 196 genes that harbored recurrent variants or were recurrently affected in the CRC discovery cohort). A P-value of ≤0.05 (indicated by an ast…
Gene name	Carriers CRC	Non-Carriers CRC	Carriers Control	Non-Carriers Control	X2 fit test	X2P-value	BH-critical P-value	Significant enriched before correction	Significant enriched after correction
SACS	4	106	0	328	12.0372	0.000521492	0.000127551	*	N.S.
KIAA1409	4	106	0	328	12.0372	0.000521492	0.000255102	*	N.S.
NCAPD3	4	106	0	328	12.0372	0.000521492	0.000382653	*	N.S.
PDE6A	4	106	0	328	12.0372	0.000521492	0.000510204	*	N.S.
ANK3	4	106	0	328	12.0372	0.000521492	0.000637755	*	N.S.
NEB	5	105	1	327	10.9637	0.000929163	0.000765306	*	N.S.
CYB5R1	3	107	0	328	9.00715	0.00268926	0.000892857	*	N.S.
DYNC1H1	3	107	0	328	9.00715	0.00268926	0.00102041	*	N.S.
IGSF10	3	107	0	328	9.00715	0.00268926	0.00114796	*	N.S.
KIAA1009	3	107	0	328	9.00715	0.00268926	0.00127551	*	N.S.
SETD5	3	107	0	328	9.00715	0.00268926	0.00140306	*	N.S.
MTMR14	3	107	0	328	9.00715	0.00268926	0.00153061	*	N.S.
PTPN12	3	107	0	328	9.00715	0.00268926	0.00165816	*	N.S.
DST	3	107	0	328	9.00715	0.00268926	0.00178571	*	N.S.
PAH	3	107	0	328	9.00715	0.00268926	0.00191327	*	N.S.
MYST4	3	107	0	328	9.00715	0.00268926	0.00204082	*	N.S.
KIAA0825	3	107	0	328	9.00715	0.00268926	0.00216837	*	N.S.
GRIK2	3	107	0	328	9.00715	0.00268926	0.00229592	*	N.S.
LRP6	3	107	0	328	9.00715	0.00268926	0.00242347	*	N.S.
CDH23	5	105	2	326	8.11351	0.00439365	0.00255102	*	N.S.
MDN1	4	106	1	327	8.10137	0.00442317	0.00267857	*	N.S.
VPS13D	4	106	1	327	8.10137	0.00442317	0.00280612	*	N.S.
LRRC8D	2	108	0	328	5.99099	0.0143791	0.00293367	*	N.S.
TMPRSS3	2	108	0	328	5.99099	0.0143791	0.00306122	*	N.S.
GOLGA1	2	108	0	328	5.99099	0.0143791	0.00318878	*	N.S.
SORBS1	2	108	0	328	5.99099	0.0143791	0.00331633	*	N.S.
PCDHA9	2	108	0	328	5.99099	0.0143791	0.00344388	*	N.S.
CHD6	2	108	0	328	5.99099	0.0143791	0.00357143	*	N.S.
SPTBN1	2	108	0	328	5.99099	0.0143791	0.00369898	*	N.S.
FRK	2	108	0	328	5.99099	0.0143791	0.00382653	*	N.S.
LRTOMT	2	108	0	328	5.99099	0.0143791	0.00395408	*	N.S.
EYA1	2	108	0	328	5.99099	0.0143791	0.00408163	*	N.S.
C1QTNF3	2	108	0	328	5.99099	0.0143791	0.00420918	*	N.S.
ITGA2	2	108	0	328	5.99099	0.0143791	0.00433673	*	N.S.
PCOLCE2	2	108	0	328	5.99099	0.0143791	0.00446429	*	N.S.
LILRB4	2	108	0	328	5.99099	0.0143791	0.00459184	*	N.S.
BIRC6	2	108	0	328	5.99099	0.0143791	0.00471939	*	N.S.
DHX37	2	108	0	328	5.99099	0.0143791	0.00484694	*	N.S.
KIAA1033	2	108	0	328	5.99099	0.0143791	0.00497449	*	N.S.
SAMD9	2	108	0	328	5.99099	0.0143791	0.00510204	*	N.S.
GALNTL1	2	108	0	328	5.99099	0.0143791	0.00522959	*	N.S.
YTHDF1	2	108	0	328	5.99099	0.0143791	0.00535714	*	N.S.
MED24	2	108	0	328	5.99099	0.0143791	0.00548469	*	N.S.
FNDC8	2	108	0	328	5.99099	0.0143791	0.00561224	*	N.S.
PHKA2	2	108	0	328	5.99099	0.0143791	0.0057398	*	N.S.
EIF2A	2	108	0	328	5.99099	0.0143791	0.00586735	*	N.S.
FKBP10	2	108	0	328	5.99099	0.0143791	0.0059949	*	N.S.
ABCB8	2	108	0	328	5.99099	0.0143791	0.00612245	*	N.S.
POLR1C	2	108	0	328	5.99099	0.0143791	0.00625	*	N.S.
MME	2	108	0	328	5.99099	0.0143791	0.00637755	*	N.S.
MYOM3	2	108	0	328	5.99099	0.0143791	0.0065051	*	N.S.
COL6A6	2	108	0	328	5.99099	0.0143791	0.00663265	*	N.S.
SRRM2	2	108	0	328	5.99099	0.0143791	0.0067602	*	N.S.
LECT1	2	108	0	328	5.99099	0.0143791	0.00688776	*	N.S.
WIBG	2	108	0	328	5.99099	0.0143791	0.00701531	*	N.S.
GPR3	2	108	0	328	5.99099	0.0143791	0.00714286	*	N.S.
C6orf211	2	108	0	328	5.99099	0.0143791	0.00727041	*	N.S.
SCN3A	2	108	0	328	5.99099	0.0143791	0.00739796	*	N.S.
TNRC18	2	108	0	328	5.99099	0.0143791	0.00752551	*	N.S.
ZNF518B	2	108	0	328	5.99099	0.0143791	0.00765306	*	N.S.
DPP8	2	108	0	328	5.99099	0.0143791	0.00778061	*	N.S.
MAN2C1	2	108	0	328	5.99099	0.0143791	0.00790816	*	N.S.
BICD1	2	108	0	328	5.99099	0.0143791	0.00803571	*	N.S.
HADHA	2	108	0	328	5.99099	0.0143791	0.00816327	*	N.S.
NARS	2	108	0	328	5.99099	0.0143791	0.00829082	*	N.S.
CAPN3	2	108	0	328	5.99099	0.0143791	0.00841837	*	N.S.
ATAD2	2	108	0	328	5.99099	0.0143791	0.00854592	*	N.S.
VANGL1	2	108	0	328	5.99099	0.0143791	0.00867347	*	N.S.
MCPH1	2	108	0	328	5.99099	0.0143791	0.00880102	*	N.S.
COG5	2	108	0	328	5.99099	0.0143791	0.00892857	*	N.S.
WWC1	2	108	0	328	5.99099	0.0143791	0.00905612	*	N.S.
PPIP5K2	2	108	0	328	5.99099	0.0143791	0.00918367	*	N.S.
CAND2	2	108	0	328	5.99099	0.0143791	0.00931122	*	N.S.
MCM3AP	2	108	0	328	5.99099	0.0143791	0.00943878	*	N.S.
ACBD4	2	108	0	328	5.99099	0.0143791	0.00956633	*	N.S.
KIAA0317	2	108	0	328	5.99099	0.0143791	0.00969388	*	N.S.
STAB2	2	108	0	328	5.99099	0.0143791	0.00982143	*	N.S.
HPS5	2	108	0	328	5.99099	0.0143791	0.00994898	*	N.S.
POLR3A	2	108	0	328	5.99099	0.0143791	0.0100765	*	N.S.
ACAT1	2	108	0	328	5.99099	0.0143791	0.0102041	*	N.S.
ALDH18A1	2	108	0	328	5.99099	0.0143791	0.0103316	*	N.S.
WDR91	2	108	0	328	5.99099	0.0143791	0.0104592	*	N.S.
CPD	2	108	0	328	5.99099	0.0143791	0.0105867	*	N.S.
KIAA1429	2	108	0	328	5.99099	0.0143791	0.0107143	*	N.S.
FAF2	2	108	0	328	5.99099	0.0143791	0.0108418	*	N.S.
RHPN2	2	108	0	328	5.99099	0.0143791	0.0109694	*	N.S.
ZNF208	2	108	0	328	5.99099	0.0143791	0.0110969	*	N.S.
HUWE1	2	108	0	328	5.99099	0.0143791	0.0112245	*	N.S.
SVEP1	2	108	0	328	5.99099	0.0143791	0.011352	*	N.S.
ZFHX4	2	108	0	328	5.99099	0.0143791	0.0114796	*	N.S.
KDM3B	2	108	0	328	5.99099	0.0143791	0.0116071	*	N.S.
TRAIP	2	108	0	328	5.99099	0.0143791	0.0117347	*	N.S.
AARS	2	108	0	328	5.99099	0.0143791	0.0118622	*	N.S.
CASR	2	108	0	328	5.99099	0.0143791	0.0119898	*	N.S.
USP34	2	108	0	328	5.99099	0.0143791	0.0121173	*	N.S.
EVI5	2	108	0	328	5.99099	0.0143791	0.0122449	*	N.S.
DPYD	2	108	0	328	5.99099	0.0143791	0.0123724	*	N.S.
KCTD20	2	108	0	328	5.99099	0.0143791	0.0125	*	N.S.
MCCC1	2	108	0	328	5.99099	0.0143791	0.0126276	*	N.S.
TRPV4	2	108	0	328	5.99099	0.0143791	0.0127551	*	N.S.
TFB1M	2	108	0	328	5.99099	0.0143791	0.0128827	*	N.S.
LRP2	2	108	0	328	5.99099	0.0143791	0.0130102	*	N.S.
ACACB	2	108	0	328	5.99099	0.0143791	0.0131378	*	N.S.
COL13A1	2	108	0	328	5.99099	0.0143791	0.0132653	*	N.S.
KIF15	2	108	0	328	5.99099	0.0143791	0.0133929	*	N.S.
EDEM1	2	108	0	328	5.99099	0.0143791	0.0135204	*	N.S.
DGKD	2	108	0	328	5.99099	0.0143791	0.013648	*	N.S.
AP1G1	2	108	0	328	5.99099	0.0143791	0.0137755	*	N.S.
IGF1R	2	108	0	328	5.99099	0.0143791	0.0139031	*	N.S.
PCCA	2	108	0	328	5.99099	0.0143791	0.0140306	*	N.S.
PCLO	2	108	0	328	5.99099	0.0143791	0.0141582	*	N.S.
PARD3B	2	108	0	328	5.99099	0.0143791	0.0142857	*	N.S.
UBR3	2	108	0	328	5.99099	0.0143791	0.0144133	*	N.S.
CHD9	2	108	0	328	5.99099	0.0143791	0.0145408	*	N.S.
CSMD1	2	108	0	328	5.99099	0.0143791	0.0146684	*	N.S.
SDK1	2	108	0	328	5.99099	0.0143791	0.0147959	*	N.S.
KDR	2	108	0	328	5.99099	0.0143791	0.0149235	*	N.S.
LRBA	2	108	0	328	5.99099	0.0143791	0.015051	*	N.S.
PCYT1A	2	108	0	328	5.99099	0.0143791	0.0151786	*	N.S.
NOS1	2	108	0	328	5.99099	0.0143791	0.0153061	*	N.S.
BCL9	2	108	0	328	5.99099	0.0143791	0.0154337	*	N.S.
ROBO2	2	108	0	328	5.99099	0.0143791	0.0155612	*	N.S.
HHIPL1	2	108	0	328	5.99099	0.0143791	0.0156888	*	N.S.
SLC10A2	2	108	0	328	5.99099	0.0143791	0.0158163	*	N.S.
WDFY3	2	108	0	328	5.99099	0.0143791	0.0159439	*	N.S.
PSMD1	2	108	0	328	5.99099	0.0143791	0.0160714	*	N.S.
DSG4	2	108	0	328	5.99099	0.0143791	0.016199	*	N.S.
LIPI	2	108	0	328	5.99099	0.0143791	0.0163265	*	N.S.
ZSWIM4	2	108	0	328	5.99099	0.0143791	0.0164541	*	N.S.
NARS2	2	108	0	328	5.99099	0.0143791	0.0165816	*	N.S.
NDUFB8	2	108	0	328	5.99099	0.0143791	0.0167092	*	N.S.
PIEZO1	2	108	0	328	5.99099	0.0143791	0.0168367	*	N.S.
DMXL2	2	108	0	328	5.99099	0.0143791	0.0169643	*	N.S.
FICD	2	108	0	328	5.99099	0.0143791	0.0170918	*	N.S.
DNAH10	2	108	0	328	5.99099	0.0143791	0.0172194	*	N.S.
EMR3	2	108	0	328	5.99099	0.0143791	0.0173469	*	N.S.
ALG8	2	108	0	328	5.99099	0.0143791	0.0174745	*	N.S.
SIPA1L2	2	108	0	328	5.99099	0.0143791	0.017602	*	N.S.
PLA2R1	2	108	0	328	5.99099	0.0143791	0.0177296	*	N.S.
AP2A1	2	108	0	328	5.99099	0.0143791	0.0178571	*	N.S.
C19orf44	2	108	0	328	5.99099	0.0143791	0.0179847	*	N.S.
EARS2	2	108	0	328	5.99099	0.0143791	0.0181122	*	N.S.
RPGRIP1L	2	108	0	328	5.99099	0.0143791	0.0182398	*	N.S.
C12orf51	2	108	0	328	5.99099	0.0143791	0.0183673	*	N.S.
TTN	10	100	11	317	5.94009	0.0148003	0.0184949	*	N.S.
DYNC2H1	4	106	2	326	5.58493	0.0181156	0.0186224	*	N.S.
MSH6	3	107	1	327	5.34172	0.020821	0.01875	*	N.S.
UNC13C	3	107	1	327	5.34172	0.020821	0.0188776	*	N.S.
SEMA3D	3	107	1	327	5.34172	0.020821	0.0190051	*	N.S.
RELN	3	107	1	327	5.34172	0.020821	0.0191327	*	N.S.
AHNAK	3	107	2	326	3.27293	0.0704318	0.0192602	N.S.	N.S.
HERC1	3	107	2	326	3.27293	0.0704318	0.0193878	N.S.	N.S.
DNAH5	3	107	2	326	3.27293	0.0704318	0.0195153	N.S.	N.S.
ATM	3	107	2	326	3.27293	0.0704318	0.0196429	N.S.	N.S.
CIT	2	108	1	327	2.77321	0.0958539	0.0197704	N.S.	N.S.
NUFIP2	2	108	1	327	2.77321	0.0958539	0.019898	N.S.	N.S.
IQGAP2	2	108	1	327	2.77321	0.0958539	0.0200255	N.S.	N.S.
DIP2B	2	108	1	327	2.77321	0.0958539	0.0201531	N.S.	N.S.
USP24	2	108	1	327	2.77321	0.0958539	0.0202806	N.S.	N.S.
ZFC3H1	2	108	1	327	2.77321	0.0958539	0.0204082	N.S.	N.S.
CEP350	2	108	1	327	2.77321	0.0958539	0.0205357	N.S.	N.S.
LAMA2	2	108	1	327	2.77321	0.0958539	0.0206633	N.S.	N.S.
EPHA5	2	108	1	327	2.77321	0.0958539	0.0207908	N.S.	N.S.
ZCCHC11	2	108	1	327	2.77321	0.0958539	0.0209184	N.S.	N.S.
PCM1	2	108	1	327	2.77321	0.0958539	0.0210459	N.S.	N.S.
EDEM3	2	108	1	327	2.77321	0.0958539	0.0211735	N.S.	N.S.
SNX13	2	108	1	327	2.77321	0.0958539	0.021301	N.S.	N.S.
MMAA	2	108	1	327	2.77321	0.0958539	0.0214286	N.S.	N.S.
ADAMTS9	2	108	1	327	2.77321	0.0958539	0.0215561	N.S.	N.S.
HERC2	2	108	1	327	2.77321	0.0958539	0.0216837	N.S.	N.S.
DNAH9	2	108	1	327	2.77321	0.0958539	0.0218112	N.S.	N.S.
CFTR	2	108	1	327	2.77321	0.0958539	0.0219388	N.S.	N.S.
USH2A	2	108	1	327	2.77321	0.0958539	0.0220663	N.S.	N.S.
DOCK5	2	108	1	327	2.77321	0.0958539	0.0221939	N.S.	N.S.
C12orf49	2	108	1	327	2.77321	0.0958539	0.0223214	N.S.	N.S.
MACF1	2	108	1	327	2.77321	0.0958539	0.022449	N.S.	N.S.
LRRC16A	2	108	1	327	2.77321	0.0958539	0.0225765	N.S.	N.S.
MYO5C	2	108	1	327	2.77321	0.0958539	0.0227041	N.S.	N.S.
BLM	2	108	1	327	2.77321	0.0958539	0.0228316	N.S.	N.S.
JMJD1C	2	108	1	327	2.77321	0.0958539	0.0229592	N.S.	N.S.
PREX2	2	108	1	327	2.77321	0.0958539	0.0230867	N.S.	N.S.
TLN2	2	108	1	327	2.77321	0.0958539	0.0232143	N.S.	N.S.
ARID2	2	108	1	327	2.77321	0.0958539	0.0233418	N.S.	N.S.
PTPRD	2	108	1	327	2.77321	0.0958539	0.0234694	N.S.	N.S.
COL11A1	2	108	1	327	2.77321	0.0958539	0.0235969	N.S.	N.S.
RNF165	2	108	1	327	2.77321	0.0958539	0.0237245	N.S.	N.S.
RYR3	3	107	3	325	2.00322	0.156966	0.023852	N.S.	N.S.
OBSCN	2	108	2	326	1.32932	0.248926	0.0239796	N.S.	N.S.
XDH	2	108	2	326	1.32932	0.248926	0.0241071	N.S.	N.S.
DNAH7	2	108	2	326	1.32932	0.248926	0.0242347	N.S.	N.S.
KDM5B	2	108	2	326	1.32932	0.248926	0.0243622	N.S.	N.S.
TRPM2	2	108	2	326	1.32932	0.248926	0.0244898	N.S.	N.S.
FLNB	2	108	2	326	1.32932	0.248926	0.0246173	N.S.	N.S.
UBR4	3	107	4	324	1.19078	0.275173	0.0247449	N.S.	N.S.
DNAH3	2	108	3	325	0.595916	0.440141	0.0248724	N.S.	N.S.
ARFGEF2	2	108	3	325	0.595916	0.440141	0.025	N.S.	N.S.
